# Supplementary material for: Insights of Nanostructured Ferberite as Photocatalyst, Growth Mechanism and Photodegradation Under H2O2-Assisted Sunlight
Source: Molecules. 2025 Oct 9;30(19):4026. doi: 10.3390/molecules30194026 (PMC12526424; doi:10.3390/molecules30194026)
Supplement: Supplementary file 1 [file molecules-30-04026-s001.zip]

Archive with 1 entries (1 files):
- molecules-3783498-supplementary.pdf
